# Supplementary material for: Supplemental selenium source on gut health: insights on fecal microbiome and fermentation products of growing puppies
Source: FEMS Microbiol Ecol. 2020 Oct 12;96(11):fiaa212. doi: 10.1093/femsec/fiaa212 (PMC7580910; doi:10.1093/femsec/fiaa212)
Supplement: fiaa212_Supplemental_Files [file fiaa212_supplemental_files.zip]

Archive with 2 entries (2 files):
- Supplementary_Fig_S1_S2_S3.docx
- Supplementary_Table_S1_S2_S3_S4.docx
